# Supplementary material for: Association between the Use of Statins and Brain Tumors
Source: Biomedicines. 2023 Aug 10;11(8):2247. doi: 10.3390/biomedicines11082247 (PMC10452399; doi:10.3390/biomedicines11082247)
Supplement: Supplementary file 1 [file biomedicines-11-02247-s001.zip]

Archive with 9 entries (9 files):
- S1 (Any statin for any brain tumor).pdf
- S2 (Lipophilic statin for any brain tumor).pdf
- S3 (Hydrophilic statin for any brain tumor).pdf
- S4 (Any statin for malignant brain tumor).pdf
- S5 (Lipophilic statin for malignant brain tumor).pdf
- S6 (Hydrophilic statin for malignant brain tumor).pdf
- S7 (Any statin for benign brain tumor).pdf
- S8 (Lipophilic statin for benign brain tumor).pdf
- S9 (Hydrophilic statin for benign brain tumor).pdf
